# Supplementary material for: Dose-Dependent Efficacy of Aripiprazole in Treating Patients With Schizophrenia or Schizoaffective Disorder: A Systematic Review and Meta-Analysis of Randomized Controlled Trials
Source: Front Psychiatry. 2021 Aug 11;12:717715. doi: 10.3389/fpsyt.2021.717715 (PMC8385236; doi:10.3389/fpsyt.2021.717715)
Supplement: Supplementary file 1 [file Data_Sheet_1.ZIP]

Archive with 22 entries (19 files):
- supplementray material-9 RCTs/
- supplementray material-9 RCTs/7 Chen 2016.pdf
- __MACOSX/
- __MACOSX/supplementray material-9 RCTs/
- __MACOSX/supplementray material-9 RCTs/._7 Chen 2016.pdf
- supplementray material-9 RCTs/1  Kane 2002.pdf
- __MACOSX/supplementray material-9 RCTs/._1  Kane 2002.pdf
- supplementray material-9 RCTs/9 Zhu 2019.pdf
- __MACOSX/supplementray material-9 RCTs/._9 Zhu 2019.pdf
- supplementray material-9 RCTs/4  Findling 2008.pdf
- __MACOSX/supplementray material-9 RCTs/._4  Findling 2008.pdf
- supplementray material-9 RCTs/2  Casey 2003.pdf
- __MACOSX/supplementray material-9 RCTs/._2  Casey 2003.pdf
- supplementray material-9 RCTs/8 Cheng 2018.pdf
- __MACOSX/supplementray material-9 RCTs/._8 Cheng 2018.pdf
- supplementray material-9 RCTs/6  Xu  2016.pdf
- __MACOSX/supplementray material-9 RCTs/._6  Xu  2016.pdf
- supplementray material-9 RCTs/3  Potkin 2003.pdf
- __MACOSX/supplementray material-9 RCTs/._3  Potkin 2003.pdf
- supplementray material-9 RCTs/5  Wen 2014.pdf
- __MACOSX/supplementray material-9 RCTs/._5  Wen 2014.pdf
- __MACOSX/._supplementray material-9 RCTs
